# Supplementary material for: Reduced neural progenitor cell count and cortical neurogenesis in guinea pigs congenitally infected with Toxoplasma gondii
Source: Commun Biol. 2023 Nov 27;6:1209. doi: 10.1038/s42003-023-05576-6 (PMC10682419; doi:10.1038/s42003-023-05576-6)
Supplement: Supplementary file 3 — Supplementary Data 1 [file 42003_2023_5576_MOESM3_ESM.xlsx]

## Sheet: Fig 1
Day 40
B	H	Lu	S	M	P	A
31.0613	32.0749	23.9838	28.7865	14.445	315.161	0.0913393
22.5375	26.3646	0.505201	22.568	0.0865306	93.9699	0.0865306
8.20028	33.4027	0.0865306	27.456	0.0865306	37.725	0.0865306
39.7139	89.0227	0.0865306	4.67097	13.7774	47.1539	0.0865306
0.164027	0.0865306	0.0865306	0.0865306	0.0865306	102.602	0.0865306
7.8823	0.648778		1.01361	1.86257	6.12134	0.0865306
1.71976	1.22484		12.3649	0.570574	42.6067	0.0865306
0.0865306	13.2297		0.0865306	0.0865306	5.99845	0.0865306
0.676778	0.0865306		0.0865306	0.0865306		0.200094
Day 48
B	H	Lu	S	M	P	A
7.01704	3.81353	1.66035	0.0865306	1.81287	8830.35	52.5404
33.3125	3.63727		0.0865306	0.300188	2106.43	91.4629
1.057	24.6412		0.0865306	0.640065	2798.07	271.606
2.0979	3.05098		0.0865306	0.0865306	32.2925	383.421
6.67464	3.54023		1.0772	2.54195	53.6168	1294.66
7.95726	7.34715		1.21659	0.0865306	363.235	23.8222
72.289	19.0587		0.0865306	3.42256	20.8095	6.59391
20.3917	4.42506		0.212646	3.3766	5.53104	19.4492
90.3872	16.5363		3.05098	3.61276	5538.52	56.2151
51.0005	29.1784		13.5923		13703.1	579.124
546.414			1.27554		223.252	79.3577
28.285						4677.29

## Sheet: Fig 2
	Neocortex	Basal ganglia	Septal Area	Lateral ventricle/choroid plexus	Thalamus	Hypothalamus	Mesencephalon	Metencephalon	Mylencephalon
Telencephalon	5	3	1	2
Diencephalon					2	1
Mesencephalon							0
Metencephalon								0
Mylencephalon									0

## Sheet: Fig 4
40 Infected	40 Control	48 Infected	48 Control
422.73	695.33	313.4	375.43
381.14	658.38	260	313.68
687	517.14	304	356.22
660	442	253.5	504.25
542.18	491.14	240.65	339.64
	471.82	398.11
	507.56	322.19
		369.14
		226.79
		299.33

## Sheet: Fig 5
VZ
	Pax6+/Tbr2-								Pax6+/Tbr2+								Pax6-/Tbr2+
Control	21.31	18.36	20.37	25.67	18.34	23.71	20.31		1.3	2.62	0.7	2.33	2.33	2.29	1.25		0.87	0	0.01	0.34	0	0	0
Infected	13.14	7.43	25.2	26	20				0.86	4	1.4	0.86	0.2				0	0.29	0.6	0	0
SVZ
	Pax6+/Tbr2-								Pax6+/Tbr2+								Pax6-/Tbr2+
Control	70.87	36.07	28.57	31.33	58	57.14	63.44		22.17	33.44	11.43	17.67	21.33	18.86	30		0	4.26	7.86	6.33	0.67	0.57	0.31
Infected	24.88	39.14	38.4	52.85	14				15.12	15.43	17.6	18.29	10.4				13.16	0	10	2.28	5.8

## Sheet: Fig 6
Control	Infected
60423.6	18884.5
16069.5	67144.5
17607.5	63163.3
66840	19927.5
15831.5	68834
	57058.5
	23494
	26370.5
	56769.5
	10318

## Sheet: Fig 7
Control	Infected
0.17885	0.295675
0.0074	4.01412
0.38365	2.51903
0.165575	4.62432
0.005925	0.665775
0.0205	0.4908
0.1136	0.298975
0.19445	0.2933
0.024725	0.287575
0.26575	0.909675
0.81475	0.409175
1.01215	0.198375
0.0304	1.73065
0.040525	0.7029
0.003825	0.7029

## Sheet: Fig 8
Control	Infected
3.53935	0.6258
0.8889	1.32915
0.003525	0.020125
0.17765	1.06852
2.51835	2.50922
1.01188	0.869775
0.06705	0.3499
0.320825	0.091375
0.597125	1.4748
0.62775	0.37315
0.971525	1.56865
0.432875	0.358075
0.02305	0.07695
0.6733	0.555575
0.673575	0.8925

## Sheet: Suppl Fig 2
Day 40
Control	Infected
1306	1222
1712	914
1505	1626
1500	1405
1560	1357
1490
1457
Day 48
Control	Infected
1736	1617
1694	1746
1900	1781
1575	1482
2337	1436
	1883
	1753
	1683
	1812
	1749

## Sheet: Suppl Fig 4
	non activated																activated
Control	40.1482	39.5059	19.4057	42.8981	36.9619	28.3333	28.95	45.7782	55.4568	32.2753	53.6248	54.5377	28.95	56.5658	45.3081		59.8518	60.4941	80.5943	57.1019	63.0381	71.6667	71.05	54.2218	44.5432	67.7247	46.3752	45.4623	71.05	43.4342	54.6919
Infected	1.14784	16.4005	2.13147	9.70381	21.1726	1.37648	2.03384	6.94801	5.26374	8.63113	9.14862	18.307	1.29174	9.24457	6.23486		98.8522	83.5995	97.8685	90.2962	78.8274	98.6235	97.9662	93.052	94.7363	91.3689	90.8514	81.693	98.7083	90.7554	93.7651
